# Supplementary material for: Detection of germline variants with pathogenic potential in 48 patients with familial colorectal cancer by using whole exome sequencing
Source: BMC Med Genomics. 2023 Jun 9;16:126. doi: 10.1186/s12920-023-01562-3 (PMC10257304; doi:10.1186/s12920-023-01562-3)
Supplement: Supplementary file 4 — Additional file 4. List of 88 known cancer genes used as targets for CNV calling. [file 12920_2023_1562_MOESM4_ESM.bed]

chr1	10270738	10270961	KIF1B
chr1	10292282	10292517	KIF1B
chr1	10316279	10316406	KIF1B
chr1	10318525	10318755	KIF1B
chr1	10321937	10322053	KIF1B
chr1	10327412	10327641	KIF1B
chr1	10328184	10328346	KIF1B
chr1	10331534	10331662	KIF1B
chr1	10332273	10332389	KIF1B
chr1	10335460	10335586	KIF1B
chr1	10336353	10336482	KIF1B
chr1	10338018	10338211	KIF1B
chr1	10342432	10342616	KIF1B
chr1	10351114	10351244	KIF1B
chr1	10352079	10352205	KIF1B
chr1	10355118	10355248	KIF1B
chr1	10355692	10355849	KIF1B
chr1	10356614	10356748	KIF1B
chr1	10356929	10357160	KIF1B
chr1	10357206	10357329	KIF1B
chr1	10363195	10368680	KIF1B
chr1	10380075	10380219	KIF1B
chr1	10381741	10381940	KIF1B
chr1	10383916	10384145	KIF1B
chr1	10384790	10384978	KIF1B
chr1	10386143	10386442	KIF1B
chr1	10394552	10394721	KIF1B
chr1	10396689	10396825	KIF1B
chr1	10397106	10397286	KIF1B
chr1	10397403	10397616	KIF1B
chr1	10399801	10399942	KIF1B
chr1	10402082	10402251	KIF1B
chr1	10403264	10403370	KIF1B
chr1	10405877	10406036	KIF1B
chr1	10407793	10407910	KIF1B
chr1	10408681	10408816	KIF1B
chr1	10412663	10412819	KIF1B
chr1	10420961	10421126	KIF1B
chr1	10421724	10421908	KIF1B
chr1	10423315	10423427	KIF1B
chr1	10425132	10425328	KIF1B
chr1	10425441	10425731	KIF1B
chr1	10428499	10428621	KIF1B
chr1	10431173	10431345	KIF1B
chr1	10434348	10434548	KIF1B
chr1	10434886	10435129	KIF1B
chr1	10435287	10435456	KIF1B
chr1	10436577	10441686	KIF1B
chr1	17345199	17345478	SDHB
chr1	17349077	17349250	SDHB
chr1	17350442	17350594	SDHB
chr1	17354218	17354385	SDHB
chr1	17355069	17355256	SDHB
chr1	17359529	17359665	SDHB
chr1	17371230	17371408	SDHB
chr1	17380417	17380690	SDHB
chr1	45285490	45286401	PTCH2
chr1	45287912	45288366	PTCH2
chr1	45288715	45288865	PTCH2
chr1	45288889	45289082	PTCH2
chr1	45291896	45292084	PTCH2
chr1	45292134	45292465	PTCH2
chr1	45292548	45292779	PTCH2
chr1	45292813	45293006	PTCH2
chr1	45293048	45293411	PTCH2
chr1	45293489	45293888	PTCH2
chr1	45293942	45294111	PTCH2
chr1	45294152	45294328	PTCH2
chr1	45294628	45294771	PTCH2
chr1	45294803	45295009	PTCH2
chr1	45295048	45295230	PTCH2
chr1	45295260	45295458	PTCH2
chr1	45295555	45295727	PTCH2
chr1	45296494	45296740	PTCH2
chr1	45297352	45297494	PTCH2
chr1	45297621	45297741	PTCH2
chr1	45297798	45298038	PTCH2
chr1	45307493	45307736	PTCH2
chr1	45308507	45308641	PTCH2
chr1	45794888	45795134	MUTYH
chr1	45796162	45796254	MUTYH
chr1	45796828	45797031	MUTYH
chr1	45797066	45797253	MUTYH
chr1	45797307	45797546	MUTYH
chr1	45797669	45797783	MUTYH
chr1	45797812	45798007	MUTYH
chr1	45798037	45798185	MUTYH
chr1	45798220	45798384	MUTYH
chr1	45798409	45798531	MUTYH
chr1	45798564	45798656	MUTYH
chr1	45798743	45798867	MUTYH
chr1	45798931	45799021	MUTYH
chr1	45799059	45799300	MUTYH
chr1	45800037	45800208	MUTYH
chr1	45805545	45805812	MUTYH
chr1	45805865	45806167	MUTYH
chr1	161284140	161284240	SDHC
chr1	161293378	161293485	SDHC
chr1	161298160	161298312	SDHC
chr1	161310358	161310470	SDHC
chr1	161326441	161326655	SDHC
chr1	161332093	161334560	SDHC
chr1	193091062	193091486	CDC73
chr1	193094216	193094372	CDC73
chr1	193099278	193099398	CDC73
chr1	193104495	193104608	CDC73
chr1	193104641	193104744	CDC73
chr1	193107189	193107328	CDC73
chr1	193110954	193111221	CDC73
chr1	193116971	193117120	CDC73
chr1	193119408	193119537	CDC73
chr1	193121484	193121599	CDC73
chr1	193172899	193173007	CDC73
chr1	193181169	193181255	CDC73
chr1	193181494	193181632	CDC73
chr1	193202097	193202309	CDC73
chr1	193205360	193205511	CDC73
chr1	193218834	193219026	CDC73
chr1	193219780	193223967	CDC73
chr1	241660831	241661295	FH
chr1	241663711	241663915	FH
chr1	241665717	241665895	FH
chr1	241667316	241667570	FH
chr1	241669277	241669493	FH
chr1	241671877	241672110	FH
chr1	241675241	241675468	FH
chr1	241676877	241677038	FH
chr1	241680456	241680641	FH
chr1	241682865	241683110	FH
chr2	29415614	29416813	ALK
chr2	29419610	29419751	ALK
chr2	29420382	29420567	ALK
chr2	29430011	29430163	ALK
chr2	29432626	29432769	ALK
chr2	29436824	29436972	ALK
chr2	29443546	29443726	ALK
chr2	29445184	29445299	ALK
chr2	29445357	29445498	ALK
chr2	29446182	29446419	ALK
chr2	29448301	29448456	ALK
chr2	29449762	29449965	ALK
chr2	29450414	29450563	ALK
chr2	29451724	29451957	ALK
chr2	29455144	29455339	ALK
chr2	29456405	29456587	ALK
chr2	29462520	29462721	ALK
chr2	29473945	29474158	ALK
chr2	29497939	29498118	ALK
chr2	29498242	29498387	ALK
chr2	29519728	29519948	ALK
chr2	29541144	29541295	ALK
chr2	29543591	29543773	ALK
chr2	29551190	29551372	ALK
chr2	29606572	29606750	ALK
chr2	29754755	29755007	ALK
chr2	29917690	29917905	ALK
chr2	29940418	29940588	ALK
chr2	30142833	30144502	ALK
chr2	47596261	47596745	EPCAM
chr2	47600576	47600734	EPCAM
chr2	47600921	47601212	EPCAM
chr2	47602347	47602463	EPCAM
chr2	47604127	47604241	EPCAM
chr2	47606066	47606218	EPCAM
chr2	47606882	47607133	EPCAM
chr2	47612279	47612374	EPCAM
chr2	47613685	47614192	EPCAM
chr2	47630180	47630566	MSH2
chr2	47635514	47635719	MSH2
chr2	47637207	47637536	MSH2
chr2	47639527	47639724	MSH2
chr2	47641382	47641582	MSH2
chr2	47643409	47643593	MSH2
chr2	47656855	47657105	MSH2
chr2	47672661	47672821	MSH2
chr2	47690144	47690318	MSH2
chr2	47693771	47693972	MSH2
chr2	47698078	47698226	MSH2
chr2	47702138	47702434	MSH2
chr2	47703480	47703735	MSH2
chr2	47705385	47705683	MSH2
chr2	47707809	47708035	MSH2
chr2	47709892	47710392	MSH2
chr2	48010195	48010657	MSH6
chr2	48018040	48018287	MSH6
chr2	48023007	48023227	MSH6
chr2	48025724	48028319	MSH6
chr2	48030533	48030849	MSH6
chr2	48032023	48032191	MSH6
chr2	48032731	48032871	MSH6
chr2	48033317	48033522	MSH6
chr2	48033565	48033815	MSH6
chr2	48033892	48034117	MSH6
chr2	96915920	96919878	TMEM127
chr2	96920545	96920760	TMEM127
chr2	96930850	96931275	TMEM127
chr2	96931581	96931776	TMEM127
chr2	215593249	215593757	BARD1
chr2	215595109	215595257	BARD1
chr2	215609765	215609908	BARD1
chr2	215610420	215610603	BARD1
chr2	215617145	215617304	BARD1
chr2	215632180	215632403	BARD1
chr2	215633930	215634061	BARD1
chr2	215645258	215646258	BARD1
chr2	215656995	215657194	BARD1
chr2	215661759	215661866	BARD1
chr2	215674110	215674453	BARD1
chr3	10183293	10183896	VHL
chr3	10188172	10188345	VHL
chr3	10191445	10195379	VHL
chr3	37034815	37035179	MLH1
chr3	37035242	37035406	MLH1
chr3	37038084	37038225	MLH1
chr3	37038621	37038816	MLH1
chr3	37042420	37042569	MLH1
chr3	37045866	37045990	MLH1
chr3	37048456	37048579	MLH1
chr3	37050279	37050421	MLH1
chr3	37053285	37053378	MLH1
chr3	37053476	37053615	MLH1
chr3	37055897	37056060	MLH1
chr3	37058971	37059115	MLH1
chr3	37061775	37061979	MLH1
chr3	37067102	37067523	MLH1
chr3	37070249	37070448	MLH1
chr3	37081651	37081810	MLH1
chr3	37083733	37083847	MLH1
chr3	37088984	37089199	MLH1
chr3	37089982	37090125	MLH1
chr3	37090369	37090533	MLH1
chr3	37091951	37092362	MLH1
chr3	52434999	52436462	BAP1
chr3	52436592	52436715	BAP1
chr3	52436769	52436912	BAP1
chr3	52437128	52437339	BAP1
chr3	52437406	52437935	BAP1
chr3	52438443	52438627	BAP1
chr3	52439100	52439335	BAP1
chr3	52439755	52439953	BAP1
chr3	52440243	52440417	BAP1
chr3	52440819	52440948	BAP1
chr3	52441164	52441357	BAP1
chr3	52441389	52441501	BAP1
chr3	52441948	52442118	BAP1
chr3	52442464	52442647	BAP1
chr3	52443544	52443649	BAP1
chr3	52443704	52443784	BAP1
chr3	52443832	52444034	BAP1
chr3	69788560	69788877	MITF
chr3	69812681	69812868	MITF
chr3	69812936	69813118	MITF
chr3	69915349	69915522	MITF
chr3	69928259	69928559	MITF
chr3	69985725	69985931	MITF
chr3	69986947	69987225	MITF
chr3	69987477	69988357	MITF
chr3	69990361	69990507	MITF
chr3	69998176	69998344	MITF
chr3	70000937	70001062	MITF
chr3	70005580	70005706	MITF
chr3	70008398	70008596	MITF
chr3	70013972	70017513	MITF
chr3	121902504	121902684	CASR
chr3	121903155	121903401	CASR
chr3	121972769	121973246	CASR
chr3	121975902	121976259	CASR
chr3	121980349	121981284	CASR
chr3	121994633	121994914	CASR
chr3	122000904	122001108	CASR
chr3	122002508	122005369	CASR
chr3	128198239	128200186	GATA2
chr3	128200636	128200812	GATA2
chr3	128202677	128202873	GATA2
chr3	128204544	128205236	GATA2
chr3	128205620	128205944	GATA2
chr3	128206528	128206789	GATA2
chr3	128207169	128207398	GATA2
chr3	128211716	128212055	GATA2
chr3	178866285	178866416	PIK3CA
chr3	178916512	178916990	PIK3CA
chr3	178917452	178917712	PIK3CA
chr3	178919052	178919353	PIK3CA
chr3	178921306	178921602	PIK3CA
chr3	178922265	178922401	PIK3CA
chr3	178927357	178927513	PIK3CA
chr3	178927948	178928151	PIK3CA
chr3	178928193	178928378	PIK3CA
chr3	178935972	178936147	PIK3CA
chr3	178936958	178937090	PIK3CA
chr3	178937333	178937548	PIK3CA
chr3	178937711	178937865	PIK3CA
chr3	178938748	178938970	PIK3CA
chr3	178941843	178942000	PIK3CA
chr3	178942462	178942634	PIK3CA
chr3	178943724	178943853	PIK3CA
chr3	178947034	178947255	PIK3CA
chr3	178947766	178947934	PIK3CA
chr3	178947987	178948189	PIK3CA
chr3	178951856	178952522	PIK3CA
chr4	41746073	41748364	PHOX2B
chr4	41749340	41749578	PHOX2B
chr4	41750361	41751012	PHOX2B
chr4	55095238	55095607	PDGFRA
chr4	55099222	55099635	PDGFRA
chr4	55100100	55100690	PDGFRA
chr4	55106178	55106307	PDGFRA
chr4	55124898	55125009	PDGFRA
chr4	55127236	55127604	PDGFRA
chr4	55129808	55130119	PDGFRA
chr4	55131060	55131241	PDGFRA
chr4	55133430	55133652	PDGFRA
chr4	55133693	55133933	PDGFRA
chr4	55136774	55136940	PDGFRA
chr4	55138535	55138712	PDGFRA
chr4	55139678	55139922	PDGFRA
chr4	55140672	55140817	PDGFRA
chr4	55140982	55141165	PDGFRA
chr4	55143529	55143684	PDGFRA
chr4	55144037	55144198	PDGFRA
chr4	55144503	55144707	PDGFRA
chr4	55146457	55146674	PDGFRA
chr4	55147721	55148170	PDGFRA
chr4	55151512	55151678	PDGFRA
chr4	55151982	55152155	PDGFRA
chr4	55153571	55153733	PDGFRA
chr4	55154940	55155090	PDGFRA
chr4	55155150	55155306	PDGFRA
chr4	55156454	55156746	PDGFRA
chr4	55161266	55164437	PDGFRA
chr4	55524069	55524273	KIT
chr4	55561652	55561972	KIT
chr4	55564424	55564756	KIT
chr4	55565770	55565957	KIT
chr4	55569864	55570083	KIT
chr4	55573238	55573478	KIT
chr4	55575564	55575730	KIT
chr4	55589724	55589889	KIT
chr4	55591997	55592241	KIT
chr4	55593358	55593515	KIT
chr4	55593556	55593733	KIT
chr4	55593963	55594118	KIT
chr4	55594151	55594312	KIT
chr4	55595475	55595676	KIT
chr4	55597468	55597610	KIT
chr4	55598011	55598189	KIT
chr4	55599210	55599383	KIT
chr4	55602638	55602800	KIT
chr4	55602861	55603011	KIT
chr4	55603315	55603471	KIT
chr4	55604569	55606906	KIT
chr5	218330	218558	SDHA
chr5	223571	223708	SDHA
chr5	224449	224661	SDHA
chr5	225508	225702	SDHA
chr5	225972	226187	SDHA
chr5	228274	228473	SDHA
chr5	230965	231140	SDHA
chr5	233566	233785	SDHA
chr5	235233	235479	SDHA
chr5	236517	236739	SDHA
chr5	240447	240616	SDHA
chr5	251081	251243	SDHA
chr5	251427	251608	SDHA
chr5	254482	254646	SDHA
chr5	256423	256839	SDHA
chr5	79950441	79950808	MSH3
chr5	79952204	79952375	MSH3
chr5	79960936	79961207	MSH3
chr5	79965890	79966153	MSH3
chr5	79968037	79968204	MSH3
chr5	79968534	79968702	MSH3
chr5	79970776	79970972	MSH3
chr5	79974720	79974937	MSH3
chr5	80021246	80021409	MSH3
chr5	80024644	80024809	MSH3
chr5	80037257	80037392	MSH3
chr5	80040299	80040459	MSH3
chr5	80057339	80057522	MSH3
chr5	80063726	80063964	MSH3
chr5	80064628	80064847	MSH3
chr5	80071487	80071602	MSH3
chr5	80074513	80074680	MSH3
chr5	80083358	80083516	MSH3
chr5	80088526	80088688	MSH3
chr5	80109377	80109585	MSH3
chr5	80149923	80150160	MSH3
chr5	80160606	80160786	MSH3
chr5	80168909	80169131	MSH3
chr5	80171544	80172659	MSH3
chr5	112043176	112043604	APC
chr5	112073530	112073647	APC
chr5	112074024	112074182	APC
chr5	112090544	112090747	APC
chr5	112101997	112102132	APC
chr5	112102860	112103112	APC
chr5	112111300	112111459	APC
chr5	112116461	112116625	APC
chr5	112128117	112128251	APC
chr5	112136950	112137105	APC
chr5	112151166	112151315	APC
chr5	112154637	112155066	APC
chr5	112157567	112157713	APC
chr5	112162779	112162969	APC
chr5	112163600	112163728	APC
chr5	112164527	112164694	APC
chr5	112170622	112170887	APC
chr5	112173224	112181961	APC
chr5	138089081	138089224	CTNNA1
chr5	138089485	138089812	CTNNA1
chr5	138090356	138090877	CTNNA1
chr5	138117586	138117743	CTNNA1
chr5	138118840	138119086	CTNNA1
chr5	138145701	138145918	CTNNA1
chr5	138147846	138148016	CTNNA1
chr5	138160193	138160513	CTNNA1
chr5	138163178	138163432	CTNNA1
chr5	138221875	138222006	CTNNA1
chr5	138223153	138223356	CTNNA1
chr5	138240012	138240155	CTNNA1
chr5	138253405	138253612	CTNNA1
chr5	138260173	138260424	CTNNA1
chr5	138260919	138261121	CTNNA1
chr5	138264909	138265070	CTNNA1
chr5	138266136	138266368	CTNNA1
chr5	138266493	138266649	CTNNA1
chr5	138268241	138268426	CTNNA1
chr5	138269465	138270748	CTNNA1
chr5	147204117	147204294	SPINK1
chr5	147207559	147207716	SPINK1
chr5	147209136	147209218	SPINK1
chr5	147211060	147211285	SPINK1
chr7	6012844	6013198	PMS2
chr7	6017193	6017413	PMS2
chr7	6018201	6018352	PMS2
chr7	6022429	6022647	PMS2
chr7	6026364	6027276	PMS2
chr7	6029405	6029611	PMS2
chr7	6031578	6031713	PMS2
chr7	6035139	6035289	PMS2
chr7	6036931	6037079	PMS2
chr7	6038713	6038931	PMS2
chr7	6042058	6042292	PMS2
chr7	6043295	6043448	PMS2
chr7	6043577	6043714	PMS2
chr7	6045497	6045687	PMS2
chr7	6048602	6048762	PMS2
chr7	116312433	116312656	MET
chr7	116339099	116340363	MET
chr7	116371696	116371938	MET
chr7	116379978	116380163	MET
chr7	116380880	116381104	MET
chr7	116395383	116395594	MET
chr7	116397465	116397618	MET
chr7	116397666	116397853	MET
chr7	116398487	116398699	MET
chr7	116399365	116399569	MET
chr7	116403078	116403347	MET
chr7	116409673	116409870	MET
chr7	116411526	116411733	MET
chr7	116411877	116412068	MET
chr7	116414909	116415190	MET
chr7	116417417	116417548	MET
chr7	116418804	116419036	MET
chr7	116422016	116422176	MET
chr7	116423332	116423548	MET
chr7	116435683	116435870	MET
chr7	116435915	116438465	MET
chr7	124462414	124464153	POT1
chr7	124465280	124465436	POT1
chr7	124467242	124467384	POT1
chr7	124469282	124469421	POT1
chr7	124475307	124475493	POT1
chr7	124477148	124477295	POT1
chr7	124481001	124481257	POT1
chr7	124482835	124483042	POT1
chr7	124486970	124487077	POT1
chr7	124488568	124488738	POT1
chr7	124491900	124492030	POT1
chr7	124493000	124493217	POT1
chr7	124498985	124499191	POT1
chr7	124503378	124503719	POT1
chr7	124510939	124511120	POT1
chr7	124532294	124532459	POT1
chr7	124537193	124537291	POT1
chr7	124538289	124538453	POT1
chr7	124555602	124555725	POT1
chr7	124568843	124569078	POT1
chr7	124569822	124570062	POT1
chr7	128828687	128829348	SMO
chr7	128843199	128843455	SMO
chr7	128845018	128845278	SMO
chr7	128845425	128845648	SMO
chr7	128845965	128846235	SMO
chr7	128846279	128846453	SMO
chr7	128848574	128848717	SMO
chr7	128849104	128849263	SMO
chr7	128850178	128850414	SMO
chr7	128850780	128850979	SMO
chr7	128851451	128851636	SMO
chr7	128851839	128853410	SMO
chr7	142457293	142457400	PRSS1
chr7	142458380	142458590	PRSS1
chr7	142459599	142459903	PRSS1
chr7	142460256	142460443	PRSS1
chr7	142460693	142460952	PRSS1
chr8	30890752	30891514	WRN
chr8	30915862	30916084	WRN
chr8	30916643	30916806	WRN
chr8	30921779	30921975	WRN
chr8	30922405	30922604	WRN
chr8	30924523	30924723	WRN
chr8	30925748	30925868	WRN
chr8	30933663	30933828	WRN
chr8	30938357	30938837	WRN
chr8	30941189	30941320	WRN
chr8	30942656	30942787	WRN
chr8	30945266	30945461	WRN
chr8	30946380	30946506	WRN
chr8	30947955	30948073	WRN
chr8	30948324	30948483	WRN
chr8	30949320	30949439	WRN
chr8	30954258	30954391	WRN
chr8	30958339	30958496	WRN
chr8	30969105	30969340	WRN
chr8	30973844	30974069	WRN
chr8	30977733	30977965	WRN
chr8	30982012	30982164	WRN
chr8	30982398	30982541	WRN
chr8	30989855	30990047	WRN
chr8	30998920	30999141	WRN
chr8	30999171	30999316	WRN
chr8	31000116	31000242	WRN
chr8	31001040	31001164	WRN
chr8	31004543	31004669	WRN
chr8	31004854	31005017	WRN
chr8	31007831	31007996	WRN
chr8	31012114	31012296	WRN
chr8	31014858	31015071	WRN
chr8	31024512	31024771	WRN
chr8	31030485	31031302	WRN
chr8	90945538	90947865	NBN
chr8	90949228	90949328	NBN
chr8	90955455	90955619	NBN
chr8	90958342	90958548	NBN
chr8	90960026	90960145	NBN
chr8	90965446	90965944	NBN
chr8	90967485	90967808	NBN
chr8	90970927	90971107	NBN
chr8	90976612	90976760	NBN
chr8	90982566	90982810	NBN
chr8	90983375	90983543	NBN
chr8	90990422	90990576	NBN
chr8	90992936	90993146	NBN
chr8	90993577	90993776	NBN
chr8	90994924	90995108	NBN
chr8	90996727	90996924	NBN
chr8	118811576	118812161	EXT1
chr8	118816935	118817157	EXT1
chr8	118819430	118819641	EXT1
chr8	118825085	118825225	EXT1
chr8	118830648	118830794	EXT1
chr8	118831889	118832058	EXT1
chr8	118834678	118834861	EXT1
chr8	118842443	118842613	EXT1
chr8	118847657	118847815	EXT1
chr8	118849321	118849465	EXT1
chr8	119122298	119124083	EXT1
chr9	21967725	21968266	CDKN2A
chr9	21968340	21968351	CDKN2A
chr9	21968548	21968795	CDKN2A
chr9	21970875	21971232	CDKN2A
chr9	21974377	21975157	CDKN2A
chr9	21994112	21994515	CDKN2A
chr9	98205238	98208698	PTCH1
chr9	98209167	98209758	PTCH1
chr9	98211325	98211630	PTCH1
chr9	98212097	98212247	PTCH1
chr9	98215734	98215927	PTCH1
chr9	98218532	98218720	PTCH1
chr9	98220269	98220600	PTCH1
chr9	98221856	98222090	PTCH1
chr9	98224112	98224305	PTCH1
chr9	98229372	98229732	PTCH1
chr9	98231007	98231460	PTCH1
chr9	98232069	98232238	PTCH1
chr9	98238290	98238466	PTCH1
chr9	98239015	98239164	PTCH1
chr9	98239803	98240009	PTCH1
chr9	98240311	98240493	PTCH1
chr9	98241256	98241454	PTCH1
chr9	98242225	98242397	PTCH1
chr9	98242646	98242895	PTCH1
chr9	98244205	98244347	PTCH1
chr9	98244390	98244510	PTCH1
chr9	98247941	98248181	PTCH1
chr9	98268663	98268906	PTCH1
chr9	98269193	98269724	PTCH1
chr9	98270190	98270347	PTCH1
chr9	98270417	98270856	PTCH1
chr9	98278725	98279272	PTCH1
chr9	135766709	135772166	TSC1
chr9	135772545	135772757	TSC1
chr9	135772784	135773022	TSC1
chr9	135776076	135776249	TSC1
chr9	135776950	135777111	TSC1
chr9	135777966	135778199	TSC1
chr9	135779012	135779229	TSC1
chr9	135779772	135779866	TSC1
chr9	135780942	135781551	TSC1
chr9	135782092	135782247	TSC1
chr9	135782662	135782782	TSC1
chr9	135785932	135786104	TSC1
chr9	135786363	135786525	TSC1
chr9	135786814	135786980	TSC1
chr9	135787643	135787869	TSC1
chr9	135796724	135796848	TSC1
chr9	135797180	135797385	TSC1
chr9	135798709	135798904	TSC1
chr9	135800948	135801151	TSC1
chr9	135802562	135802716	TSC1
chr9	135804128	135804364	TSC1
chr9	135810394	135810507	TSC1
chr9	135819904	135820045	TSC1
chr10	43572491	43572804	RET
chr10	43595881	43596195	RET
chr10	43597764	43598102	RET
chr10	43600374	43600666	RET
chr10	43601798	43602044	RET
chr10	43604453	43604703	RET
chr10	43606629	43606938	RET
chr10	43607521	43607697	RET
chr10	43608275	43608436	RET
chr10	43608978	43609148	RET
chr10	43609902	43610209	RET
chr10	43612006	43612204	RET
chr10	43613795	43613953	RET
chr10	43614953	43615218	RET
chr10	43615503	43615676	RET
chr10	43617368	43617489	RET
chr10	43619093	43619281	RET
chr10	43620305	43620455	RET
chr10	43621997	43622977	RET
chr10	43623534	43625822	RET
chr10	88516370	88516701	BMPR1A
chr10	88598596	88598761	BMPR1A
chr10	88635598	88635867	BMPR1A
chr10	88649793	88650006	BMPR1A
chr10	88651858	88652011	BMPR1A
chr10	88659525	88659672	BMPR1A
chr10	88659758	88659908	BMPR1A
chr10	88671971	88672166	BMPR1A
chr10	88676865	88677108	BMPR1A
chr10	88678903	88679251	BMPR1A
chr10	88681251	88681477	BMPR1A
chr10	88683107	88683288	BMPR1A
chr10	88683325	88684970	BMPR1A
chr10	89623169	89624330	PTEN
chr10	89653756	89653891	PTEN
chr10	89685244	89685339	PTEN
chr10	89690777	89690871	PTEN
chr10	89692744	89693033	PTEN
chr10	89711849	89712041	PTEN
chr10	89717584	89717801	PTEN
chr10	89720625	89720900	PTEN
chr10	89725018	89728557	PTEN
chr10	104263693	104264116	SUFU
chr10	104268900	104269085	SUFU
chr10	104309701	104309888	SUFU
chr10	104352313	104352506	SUFU
chr10	104353367	104353503	SUFU
chr10	104353724	104353847	SUFU
chr10	104356871	104357075	SUFU
chr10	104359164	104359326	SUFU
chr10	104374999	104375184	SUFU
chr10	104377021	104377210	SUFU
chr10	104378797	104379245	SUFU
chr10	104386906	104387025	SUFU
chr10	104389797	104393239	SUFU
chr11	32409296	32410750	WT1
chr11	32413492	32413635	WT1
chr11	32414186	32414326	WT1
chr11	32417777	32417978	WT1
chr11	32421468	32421615	WT1
chr11	32438010	32438111	WT1
chr11	32439097	32439225	WT1
chr11	32449476	32449629	WT1
chr11	32450017	32450190	WT1
chr11	32452050	32452388	WT1
chr11	32456220	32457106	WT1
chr11	44117073	44117427	EXT2
chr11	44117721	44117896	EXT2
chr11	44129207	44129823	EXT2
chr11	44130718	44130858	EXT2
chr11	44135709	44135876	EXT2
chr11	44146313	44146559	EXT2
chr11	44148340	44148530	EXT2
chr11	44151569	44151713	EXT2
chr11	44165771	44165914	EXT2
chr11	44193135	44193317	EXT2
chr11	44219353	44219593	EXT2
chr11	44228317	44228534	EXT2
chr11	44253877	44254071	EXT2
chr11	44255639	44255818	EXT2
chr11	44257817	44257950	EXT2
chr11	44265673	44267005	EXT2
chr11	61197571	61197679	SDHAF2
chr11	61205071	61205345	SDHAF2
chr11	61205450	61205610	SDHAF2
chr11	61213387	61214264	SDHAF2
chr11	64570960	64572313	MEN1
chr11	64572480	64572695	MEN1
chr11	64573081	64573267	MEN1
chr11	64573678	64573865	MEN1
chr11	64574457	64574595	MEN1
chr11	64574625	64574716	MEN1
chr11	64574998	64575177	MEN1
chr11	64575337	64575596	MEN1
chr11	64577096	64577629	MEN1
chr11	64577714	64578238	MEN1
chr11	64578260	64578791	MEN1
chr11	67250479	67250753	AIP
chr11	67254451	67254681	AIP
chr11	67256712	67256951	AIP
chr11	67257483	67257710	AIP
chr11	67257761	67257953	AIP
chr11	67258233	67258604	AIP
chr11	108093533	108093938	ATM
chr11	108098296	108098448	ATM
chr11	108098477	108098640	ATM
chr11	108099879	108100075	ATM
chr11	108106371	108106586	ATM
chr11	108114654	108114870	ATM
chr11	108115489	108115778	ATM
chr11	108117665	108117879	ATM
chr11	108119634	108119854	ATM
chr11	108121402	108121824	ATM
chr11	108122538	108122783	ATM
chr11	108123518	108123664	ATM
chr11	108124515	108124791	ATM
chr11	108126916	108127092	ATM
chr11	108128182	108128358	ATM
chr11	108129687	108129827	ATM
chr11	108137872	108138094	ATM
chr11	108139111	108139361	ATM
chr11	108141765	108141898	ATM
chr11	108141952	108142158	ATM
chr11	108143233	108143359	ATM
chr11	108143423	108143604	ATM
chr11	108150192	108150360	ATM
chr11	108151696	108151920	ATM
chr11	108153411	108153631	ATM
chr11	108154928	108155225	ATM
chr11	108158301	108158467	ATM
chr11	108159678	108159855	ATM
chr11	108160303	108160553	ATM
chr11	108163320	108163545	ATM
chr11	108164014	108164229	ATM
chr11	108165628	108165811	ATM
chr11	108167988	108168134	ATM
chr11	108170415	108170637	ATM
chr11	108172349	108172541	ATM
chr11	108173554	108173781	ATM
chr11	108175376	108175604	ATM
chr11	108178598	108178736	ATM
chr11	108180861	108181067	ATM
chr11	108183112	108183250	ATM
chr11	108186524	108186663	ATM
chr11	108186712	108186865	ATM
chr11	108188074	108188273	ATM
chr11	108190655	108190810	ATM
chr11	108192002	108192172	ATM
chr11	108196011	108196296	ATM
chr11	108196759	108196977	ATM
chr11	108198346	108198510	ATM
chr11	108199722	108199990	ATM
chr11	108200915	108201173	ATM
chr11	108202145	108202309	ATM
chr11	108202580	108202789	ATM
chr11	108203463	108203652	ATM
chr11	108204587	108204720	ATM
chr11	108205670	108205861	ATM
chr11	108206546	108206713	ATM
chr11	108213923	108214123	ATM
chr11	108216444	108216660	ATM
chr11	108217980	108218117	ATM
chr11	108224467	108224632	ATM
chr11	108225512	108225626	ATM
chr11	108235783	108235970	ATM
chr11	108236026	108239851	ATM
chr11	111957545	111957708	SDHD
chr11	111958555	111958722	SDHD
chr11	111959565	111959760	SDHD
chr11	111965503	111966543	SDHD
chr12	12870276	12871273	CDKN1B
chr12	12871733	12871913	CDKN1B
chr12	12873944	12875330	CDKN1B
chr12	58141484	58142425	CDK4
chr12	58142939	58143125	CDK4
chr12	58143211	58143312	CDK4
chr12	58144413	58144573	CDK4
chr12	58144680	58144898	CDK4
chr12	58144964	58145150	CDK4
chr12	58145257	58145544	CDK4
chr12	58145932	58146255	CDK4
chr12	121416523	121416922	HNF1A
chr12	121426610	121426860	HNF1A
chr12	121431297	121431534	HNF1A
chr12	121431941	121432233	HNF1A
chr12	121434039	121434241	HNF1A
chr12	121434318	121434570	HNF1A
chr12	121435251	121435493	HNF1A
chr12	121437045	121437217	HNF1A
chr12	121437260	121437455	HNF1A
chr12	121438842	121440339	HNF1A
chr12	133200322	133201421	POLE
chr12	133201465	133201605	POLE
chr12	133202205	133202381	POLE
chr12	133202677	133202928	POLE
chr12	133208875	133209119	POLE
chr12	133209224	133209406	POLE
chr12	133210746	133210989	POLE
chr12	133212452	133212635	POLE
chr12	133214574	133214750	POLE
chr12	133215685	133215909	POLE
chr12	133218207	133218462	POLE
chr12	133218737	133219008	POLE
chr12	133219066	133219340	POLE
chr12	133219380	133219607	POLE
chr12	133219784	133219941	POLE
chr12	133219967	133220171	POLE
chr12	133220397	133220588	POLE
chr12	133225489	133225683	POLE
chr12	133225866	133226126	POLE
chr12	133226237	133226500	POLE
chr12	133233696	133233869	POLE
chr12	133233909	133234040	POLE
chr12	133234428	133234581	POLE
chr12	133235855	133236120	POLE
chr12	133237529	133237775	POLE
chr12	133238087	133238295	POLE
chr12	133240564	133240759	POLE
chr12	133240930	133241073	POLE
chr12	133241862	133242061	POLE
chr12	133244063	133244259	POLE
chr12	133244916	133245113	POLE
chr12	133245195	133245348	POLE
chr12	133245371	133245550	POLE
chr12	133248775	133248933	POLE
chr12	133249187	133249450	POLE
chr12	133249724	133249888	POLE
chr12	133250135	133250318	POLE
chr12	133251958	133252128	POLE
chr12	133252295	133252431	POLE
chr12	133252654	133252815	POLE
chr12	133253106	133253264	POLE
chr12	133253923	133254054	POLE
chr12	133254138	133254330	POLE
chr12	133256057	133256262	POLE
chr12	133256514	133256657	POLE
chr12	133256738	133256833	POLE
chr12	133257167	133257298	POLE
chr12	133257698	133257890	POLE
chr12	133263814	133263970	POLE
chr13	32889591	32889829	BRCA2
chr13	32890533	32890689	BRCA2
chr13	32893188	32893487	BRCA2
chr13	32899187	32899346	BRCA2
chr13	32900212	32900312	BRCA2
chr13	32900353	32900444	BRCA2
chr13	32900610	32900775	BRCA2
chr13	32903554	32903654	BRCA2
chr13	32905030	32905192	BRCA2
chr13	32906383	32907549	BRCA2
chr13	32910376	32915358	BRCA2
chr13	32918669	32918815	BRCA2
chr13	32920938	32921058	BRCA2
chr13	32928972	32929450	BRCA2
chr13	32930539	32930771	BRCA2
chr13	32931853	32932091	BRCA2
chr13	32936634	32936855	BRCA2
chr13	32937290	32937695	BRCA2
chr13	32944513	32944719	BRCA2
chr13	32945067	32945262	BRCA2
chr13	32950781	32950953	BRCA2
chr13	32953428	32953677	BRCA2
chr13	32953861	32954075	BRCA2
chr13	32954118	32954307	BRCA2
chr13	32968800	32969095	BRCA2
chr13	32971009	32971206	BRCA2
chr13	32972273	32973834	BRCA2
chr13	48877857	48878210	RB1
chr13	48881390	48881567	RB1
chr13	48916709	48916875	RB1
chr13	48919190	48919360	RB1
chr13	48921935	48922024	RB1
chr13	48923066	48923184	RB1
chr13	48934127	48934288	RB1
chr13	48936925	48937118	RB1
chr13	48939004	48939132	RB1
chr13	48941604	48941764	RB1
chr13	48942637	48942765	RB1
chr13	48947515	48947653	RB1
chr13	48951028	48951195	RB1
chr13	48953704	48953811	RB1
chr13	48954163	48954245	RB1
chr13	48954275	48954402	RB1
chr13	48955357	48955604	RB1
chr13	49027103	49027272	RB1
chr13	49030314	49030510	RB1
chr13	49033798	49033994	RB1
chr13	49037841	49037996	RB1
chr13	49039108	49039272	RB1
chr13	49039315	49039529	RB1
chr13	49047470	49047551	RB1
chr13	49050811	49051004	RB1
chr13	49051465	49051565	RB1
chr13	49054108	49056051	RB1
chr14	65472793	65473027	MAX
chr14	65541816	65543406	MAX
chr14	65544020	65544171	MAX
chr14	65544605	65544779	MAX
chr14	65550431	65551042	MAX
chr14	65560400	65560558	MAX
chr14	65568238	65568315	MAX
chr14	65568996	65569438	MAX
chr14	95552539	95557025	DICER1
chr14	95557345	95557471	DICER1
chr14	95557514	95557727	DICER1
chr14	95560199	95560518	DICER1
chr14	95562136	95563075	DICER1
chr14	95566091	95566297	DICER1
chr14	95569657	95570488	DICER1
chr14	95571382	95571608	DICER1
chr14	95571989	95572145	DICER1
chr14	95572352	95572585	DICER1
chr14	95573919	95574123	DICER1
chr14	95574191	95574455	DICER1
chr14	95574635	95574865	DICER1
chr14	95577628	95577818	DICER1
chr14	95578483	95578609	DICER1
chr14	95579403	95579586	DICER1
chr14	95581978	95582183	DICER1
chr14	95582764	95583057	DICER1
chr14	95583933	95584116	DICER1
chr14	95590507	95591030	DICER1
chr14	95592891	95593110	DICER1
chr14	95595783	95595994	DICER1
chr14	95596369	95596554	DICER1
chr14	95597820	95598001	DICER1
chr14	95598826	95599039	DICER1
chr14	95599626	95599865	DICER1
chr14	95602934	95603172	DICER1
chr14	95606970	95607121	DICER1
chr14	95607994	95608080	DICER1
chr14	95623541	95623784	DICER1
chr14	105235661	105236782	AKT1
chr14	105237056	105237209	AKT1
chr14	105238676	105238814	AKT1
chr14	105239189	105239454	AKT1
chr14	105239562	105239741	AKT1
chr14	105239766	105239942	AKT1
chr14	105240223	105240342	AKT1
chr14	105241249	105241365	AKT1
chr14	105241387	105241569	AKT1
chr14	105241963	105242161	AKT1
chr14	105242970	105243132	AKT1
chr14	105246399	105246578	AKT1
chr14	105258909	105259084	AKT1
chr14	105259438	105259963	AKT1
chr14	105261795	105262105	AKT1
chr15	32996289	32999767	GREM1
chr15	38545026	38545443	SPRED1
chr15	38591548	38591773	SPRED1
chr15	38614416	38614635	SPRED1
chr15	38616938	38617035	SPRED1
chr15	38631912	38632121	SPRED1
chr15	38641597	38641749	SPRED1
chr15	38643189	38649475	SPRED1
chr15	91260553	91260696	BLM
chr15	91290593	91290745	BLM
chr15	91292571	91293322	BLM
chr15	91294991	91295201	BLM
chr15	91298015	91298193	BLM
chr15	91303351	91303534	BLM
chr15	91303798	91304510	BLM
chr15	91306170	91306412	BLM
chr15	91308500	91308669	BLM
chr15	91310114	91310278	BLM
chr15	91312337	91312486	BLM
chr15	91312642	91312841	BLM
chr15	91326026	91326183	BLM
chr15	91328125	91328336	BLM
chr15	91333853	91334099	BLM
chr15	91337371	91337612	BLM
chr15	91341394	91341592	BLM
chr15	91346725	91346975	BLM
chr15	91347371	91347614	BLM
chr15	91352341	91352514	BLM
chr15	91354409	91354661	BLM
chr15	91358306	91358711	BLM
chr16	2089790	2090073	NTHL1
chr16	2090108	2090264	NTHL1
chr16	2093542	2093752	NTHL1
chr16	2094605	2094826	NTHL1
chr16	2096103	2096392	NTHL1
chr16	2097684	2097892	NTHL1
chr16	2097964	2098091	TSC2
chr16	2098562	2098779	TSC2
chr16	2100375	2100512	TSC2
chr16	2103317	2103478	TSC2
chr16	2104271	2104466	TSC2
chr16	2105377	2105545	TSC2
chr16	2106171	2106270	TSC2
chr16	2106619	2106795	TSC2
chr16	2107080	2107204	TSC2
chr16	2108722	2108899	TSC2
chr16	2110645	2110839	TSC2
chr16	2111846	2112034	TSC2
chr16	2112472	2112626	TSC2
chr16	2112947	2113079	TSC2
chr16	2114247	2114453	TSC2
chr16	2115494	2115661	TSC2
chr16	2120431	2120604	TSC2
chr16	2121485	2121642	TSC2
chr16	2121759	2121960	TSC2
chr16	2122216	2122389	TSC2
chr16	2122824	2123009	TSC2
chr16	2124175	2124415	TSC2
chr16	2125774	2125918	TSC2
chr16	2126043	2126196	TSC2
chr16	2126466	2126611	TSC2
chr16	2127573	2127752	TSC2
chr16	2129007	2129222	TSC2
chr16	2129251	2129454	TSC2
chr16	2129532	2129695	TSC2
chr16	2130140	2130403	TSC2
chr16	2131570	2131824	TSC2
chr16	2132411	2132530	TSC2
chr16	2133670	2133842	TSC2
chr16	2134203	2134741	TSC2
chr16	2134926	2135052	TSC2
chr16	2135205	2135348	TSC2
chr16	2136168	2136405	TSC2
chr16	2136707	2136897	TSC2
chr16	2137838	2137967	TSC2
chr16	2138023	2138165	TSC2
chr16	2138202	2138351	TSC2
chr16	2138421	2138738	TSC2
chr16	23614457	23615015	PALB2
chr16	23619159	23619358	PALB2
chr16	23625299	23625437	PALB2
chr16	23632657	23632824	PALB2
chr16	23634264	23634476	PALB2
chr16	23635304	23635440	PALB2
chr16	23637531	23637743	PALB2
chr16	23640499	23640621	PALB2
chr16	23640935	23641815	PALB2
chr16	23646157	23647680	PALB2
chr16	23649145	23649298	PALB2
chr16	23649365	23649475	PALB2
chr16	23652405	23652703	PALB2
chr16	68771169	68771391	CDH1
chr16	68772174	68772339	CDH1
chr16	68835547	68835821	CDH1
chr16	68842301	68842495	CDH1
chr16	68842570	68842776	CDH1
chr16	68844074	68844269	CDH1
chr16	68845561	68845787	CDH1
chr16	68846012	68846191	CDH1
chr16	68847190	68847423	CDH1
chr16	68849392	68849687	CDH1
chr16	68853157	68853353	CDH1
chr16	68855878	68856153	CDH1
chr16	68857276	68857554	CDH1
chr16	68862051	68862232	CDH1
chr16	68863531	68863725	CDH1
chr16	68867167	68869469	CDH1
chr17	7571694	7573033	TP53
chr17	7573901	7574058	TP53
chr17	7576499	7576682	TP53
chr17	7576827	7576951	TP53
chr17	7576993	7577180	TP53
chr17	7577473	7577633	TP53
chr17	7578151	7578314	TP53
chr17	7578345	7578836	TP53
chr17	7579286	7579615	TP53
chr17	7579674	7579965	TP53
chr17	7590669	7590893	TP53
chr17	17115501	17117195	FLCN
chr17	17118273	17118429	FLCN
chr17	17118473	17118655	FLCN
chr17	17119668	17119842	FLCN
chr17	17120357	17120521	FLCN
chr17	17122307	17122548	FLCN
chr17	17124459	17124967	FLCN
chr17	17125789	17126000	FLCN
chr17	17127210	17127482	FLCN
chr17	17129464	17129661	FLCN
chr17	17131177	17131500	FLCN
chr17	17135082	17135221	FLCN
chr17	17136076	17136240	FLCN
chr17	17140200	17140527	FLCN
chr17	29421919	29422412	NF1
chr17	29482975	29483169	NF1
chr17	29486002	29486136	NF1
chr17	29490178	29490419	NF1
chr17	29496883	29497040	NF1
chr17	29508414	29508532	NF1
chr17	29508702	29508828	NF1
chr17	29509500	29509708	NF1
chr17	29527414	29527638	NF1
chr17	29528029	29528202	NF1
chr17	29528403	29528528	NF1
chr17	29533232	29533414	NF1
chr17	29541443	29541628	NF1
chr17	29545997	29546161	NF1
chr17	29548842	29549807	NF1
chr17	29550436	29550610	NF1
chr17	29552087	29552293	NF1
chr17	29553427	29553727	NF1
chr17	29554210	29554334	NF1
chr17	29554515	29554649	NF1
chr17	29556017	29556508	NF1
chr17	29556827	29557017	NF1
chr17	29557252	29557425	NF1
chr17	29557834	29557968	NF1
chr17	29559065	29559232	NF1
chr17	29559692	29559924	NF1
chr17	29559994	29560256	NF1
chr17	29562603	29562815	NF1
chr17	29562910	29563064	NF1
chr17	29575976	29576162	NF1
chr17	29579930	29580043	NF1
chr17	29585336	29585545	NF1
chr17	29586024	29586172	NF1
chr17	29587361	29587558	NF1
chr17	29588703	29588900	NF1
chr17	29592221	29592382	NF1
chr17	29652812	29653295	NF1
chr17	29654491	29654882	NF1
chr17	29657288	29657541	NF1
chr17	29657846	29657848	NF1
chr17	29661830	29662074	NF1
chr17	29663325	29663516	NF1
chr17	29663627	29663957	NF1
chr17	29664360	29664625	NF1
chr17	29664811	29664923	NF1
chr17	29665017	29665182	NF1
chr17	29665696	29665848	NF1
chr17	29667497	29667688	NF1
chr17	29670001	29670178	NF1
chr17	29676112	29676294	NF1
chr17	29677175	29677361	NF1
chr17	29679249	29679457	NF1
chr17	29683452	29683625	NF1
chr17	29683952	29684133	NF1
chr17	29684261	29684412	NF1
chr17	29685472	29685665	NF1
chr17	29685961	29686058	NF1
chr17	29687479	29687746	NF1
chr17	29701005	29704720	NF1
chr17	33426785	33428080	RAD51D
chr17	33428194	33428409	RAD51D
chr17	33430247	33430368	RAD51D
chr17	33430447	33430588	RAD51D
chr17	33433379	33433525	RAD51D
chr17	33433981	33434166	RAD51D
chr17	33434359	33434491	RAD51D
chr17	33443852	33444081	RAD51D
chr17	33445494	33445663	RAD51D
chr17	33446104	33446216	RAD51D
chr17	33446525	33446913	RAD51D
chr17	41196286	41197844	BRCA1
chr17	41199634	41199745	BRCA1
chr17	41201112	41201236	BRCA1
chr17	41203054	41203159	BRCA1
chr17	41209043	41209177	BRCA1
chr17	41215324	41215415	BRCA1
chr17	41215865	41215993	BRCA1
chr17	41219599	41219737	BRCA1
chr17	41222919	41223280	BRCA1
chr17	41226322	41226563	BRCA1
chr17	41228479	41228656	BRCA1
chr17	41231325	41231441	BRCA1
chr17	41234395	41234617	BRCA1
chr17	41242935	41243074	BRCA1
chr17	41243426	41246902	BRCA1
chr17	41247837	41247964	BRCA1
chr17	41249235	41249331	BRCA1
chr17	41251766	41251922	BRCA1
chr17	41256113	41256303	BRCA1
chr17	41256859	41256998	BRCA1
chr17	41258447	41258575	BRCA1
chr17	41267717	41267821	BRCA1
chr17	41276008	41276157	BRCA1
chr17	41277173	41277525	BRCA1
chr17	46802101	46804430	HOXB13
chr17	46805329	46806136	HOXB13
chr17	56769937	56770174	RAD51C
chr17	56772266	56772720	RAD51C
chr17	56774028	56774245	RAD51C
chr17	56780531	56780715	RAD51C
chr17	56787194	56787376	RAD51C
chr17	56798081	56798198	RAD51C
chr17	56801375	56801486	RAD51C
chr17	56809819	56809930	RAD51C
chr17	56811453	56811717	RAD51C
chr17	59756521	59761526	BRIP1
chr17	59763171	59763551	BRIP1
chr17	59770765	59770898	BRIP1
chr17	59793286	59793449	BRIP1
chr17	59820348	59820520	BRIP1
chr17	59821767	59821977	BRIP1
chr17	59853736	59853948	BRIP1
chr17	59857596	59857787	BRIP1
chr17	59858175	59858391	BRIP1
chr17	59861605	59861810	BRIP1
chr17	59870932	59871115	BRIP1
chr17	59876435	59876685	BRIP1
chr17	59878588	59878860	BRIP1
chr17	59885802	59886143	BRIP1
chr17	59924436	59924606	BRIP1
chr17	59926464	59926642	BRIP1
chr17	59934393	59934617	BRIP1
chr17	59937131	59937293	BRIP1
chr17	59938782	59938955	BRIP1
chr17	59940619	59940945	BRIP1
chr17	63524657	63526245	AXIN2
chr17	63530004	63530222	AXIN2
chr17	63531718	63531864	AXIN2
chr17	63532412	63532696	AXIN2
chr17	63532961	63533206	AXIN2
chr17	63533416	63533978	AXIN2
chr17	63534295	63534486	AXIN2
chr17	63537547	63537700	AXIN2
chr17	63545612	63545803	AXIN2
chr17	63553898	63554879	AXIN2
chr17	63557542	63557765	AXIN2
chr17	66507895	66508308	PRKAR1A
chr17	66508494	66508745	PRKAR1A
chr17	66511102	66511285	PRKAR1A
chr17	66511509	66511742	PRKAR1A
chr17	66518871	66519092	PRKAR1A
chr17	66519840	66519982	PRKAR1A
chr17	66520131	66520243	PRKAR1A
chr17	66521027	66521124	PRKAR1A
chr17	66521869	66522078	PRKAR1A
chr17	66523955	66524066	PRKAR1A
chr17	66524985	66525157	PRKAR1A
chr17	66526035	66526167	PRKAR1A
chr17	66526392	66529595	PRKAR1A
chr17	66547199	66547482	PRKAR1A
chr18	48556556	48557018	SMAD4
chr18	48573264	48573690	SMAD4
chr18	48575030	48575255	SMAD4
chr18	48575639	48575719	SMAD4
chr18	48581125	48581388	SMAD4
chr18	48584469	48584639	SMAD4
chr18	48584684	48584851	SMAD4
chr18	48586210	48586311	SMAD4
chr18	48591767	48592001	SMAD4
chr18	48593363	48593582	SMAD4
chr18	48602982	48603171	SMAD4
chr18	48604600	48611436	SMAD4
chr19	1205772	1207227	STK11
chr19	1218390	1218524	STK11
chr19	1219297	1219437	STK11
chr19	1220346	1220529	STK11
chr19	1220554	1220741	STK11
chr19	1221186	1221364	STK11
chr19	1221922	1222030	STK11
chr19	1222958	1223196	STK11
chr19	1226427	1226687	STK11
chr19	1227566	1228459	STK11
chr19	3094382	3094810	GNA11
chr19	3110121	3110356	GNA11
chr19	3113302	3113507	GNA11
chr19	3114916	3115095	GNA11
chr19	3118896	3119076	GNA11
chr19	3119178	3119382	GNA11
chr19	3120961	3121479	GNA11
chr19	11071572	11071875	SMARCA4
chr19	11091427	11091553	SMARCA4
chr19	11094771	11095074	SMARCA4
chr19	11095923	11096106	SMARCA4
chr19	11096839	11097294	SMARCA4
chr19	11097555	11097704	SMARCA4
chr19	11098316	11098625	SMARCA4
chr19	11099967	11100144	SMARCA4
chr19	11101800	11102024	SMARCA4
chr19	11105478	11105702	SMARCA4
chr19	11106863	11107081	SMARCA4
chr19	11107144	11107245	SMARCA4
chr19	11113679	11113860	SMARCA4
chr19	11113990	11114098	SMARCA4
chr19	11118552	11118724	SMARCA4
chr19	11121031	11121232	SMARCA4
chr19	11123599	11123813	SMARCA4
chr19	11129607	11129724	SMARCA4
chr19	11130241	11130402	SMARCA4
chr19	11132375	11132668	SMARCA4
chr19	11134168	11134332	SMARCA4
chr19	11134981	11135139	SMARCA4
chr19	11136072	11136209	SMARCA4
chr19	11136950	11137047	SMARCA4
chr19	11138434	11138651	SMARCA4
chr19	11141380	11141594	SMARCA4
chr19	11143940	11144218	SMARCA4
chr19	11144417	11144566	SMARCA4
chr19	11144773	11144901	SMARCA4
chr19	11145564	11145833	SMARCA4
chr19	11150108	11150254	SMARCA4
chr19	11151948	11152261	SMARCA4
chr19	11168905	11169064	SMARCA4
chr19	11169438	11169590	SMARCA4
chr19	11170403	11170586	SMARCA4
chr19	11170695	11170888	SMARCA4
chr19	11172434	11172983	SMARCA4
chr19	33790814	33793455	CEBPA
chr19	47341397	47341830	AP2S1
chr19	47341971	47342081	AP2S1
chr19	47342696	47342860	AP2S1
chr19	47349224	47349424	AP2S1
chr19	47353364	47353572	AP2S1
chr19	47353885	47354228	AP2S1
chr19	50887554	50887672	POLD1
chr19	50902079	50902335	POLD1
chr19	50902602	50902766	POLD1
chr19	50905009	50905206	POLD1
chr19	50905230	50905406	POLD1
chr19	50905436	50905655	POLD1
chr19	50905685	50905817	POLD1
chr19	50905843	50906023	POLD1
chr19	50906284	50906501	POLD1
chr19	50906724	50906879	POLD1
chr19	50909413	50909604	POLD1
chr19	50909638	50909799	POLD1
chr19	50910214	50910456	POLD1
chr19	50910558	50910697	POLD1
chr19	50912016	50912183	POLD1
chr19	50912353	50912517	POLD1
chr19	50912750	50912948	POLD1
chr19	50916657	50916803	POLD1
chr19	50916973	50917161	POLD1
chr19	50918046	50918272	POLD1
chr19	50918669	50918872	POLD1
chr19	50918955	50919108	POLD1
chr19	50919627	50919810	POLD1
chr19	50919841	50920005	POLD1
chr19	50920276	50920379	POLD1
chr19	50920403	50920551	POLD1
chr19	50921073	50921300	POLD1
chr21	36160072	36164932	RUNX1
chr21	36171572	36171784	RUNX1
chr21	36193548	36194018	RUNX1
chr21	36206681	36206923	RUNX1
chr21	36231745	36231900	RUNX1
chr21	36252828	36253035	RUNX1
chr21	36259114	36261012	RUNX1
chr21	36265196	36265285	RUNX1
chr21	36421113	36421280	RUNX1
chr21	36421439	36421620	RUNX1
chr22	21336532	21336885	LZTR1
chr22	21337290	21337403	LZTR1
chr22	21340104	21340211	LZTR1
chr22	21341767	21341897	LZTR1
chr22	21342273	21342432	LZTR1
chr22	21343052	21343186	LZTR1
chr22	21343888	21343996	LZTR1
chr22	21344649	21344839	LZTR1
chr22	21345891	21346143	LZTR1
chr22	21346477	21346683	LZTR1
chr22	21347057	21347218	LZTR1
chr22	21347925	21348068	LZTR1
chr22	21348187	21348333	LZTR1
chr22	21348367	21348583	LZTR1
chr22	21348821	21349041	LZTR1
chr22	21349133	21349340	LZTR1
chr22	21349777	21349779	LZTR1
chr22	21350009	21350186	LZTR1
chr22	21350226	21350426	LZTR1
chr22	21350959	21351115	LZTR1
chr22	21351149	21351280	LZTR1
chr22	21351495	21353351	LZTR1
chr22	24129124	24129474	SMARCB1
chr22	24133917	24134106	SMARCB1
chr22	24135720	24135900	SMARCB1
chr22	24143105	24143293	SMARCB1
chr22	24145456	24145634	SMARCB1
chr22	24158931	24159148	SMARCB1
chr22	24167386	24167627	SMARCB1
chr22	24175733	24175915	SMARCB1
chr22	24176302	24176730	SMARCB1
chr22	29083705	29083999	CHEK2
chr22	29085097	29085228	CHEK2
chr22	29089994	29090130	CHEK2
chr22	29091089	29091255	CHEK2
chr22	29091672	29091886	CHEK2
chr22	29092863	29093000	CHEK2
chr22	29095800	29095950	CHEK2
chr22	29099467	29099579	CHEK2
chr22	29105968	29106072	CHEK2
chr22	29107871	29108030	CHEK2
chr22	29115357	29115498	CHEK2
chr22	29117480	29117644	CHEK2
chr22	29120939	29121137	CHEK2
chr22	29121205	29121380	CHEK2
chr22	29126382	29126561	CHEK2
chr22	29130365	29130740	CHEK2
chr22	29137731	29137847	CHEK2
chr22	29999519	30000126	NF2
chr22	30032714	30032890	NF2
chr22	30035053	30035226	NF2
chr22	30038165	30038299	NF2
chr22	30050620	30050739	NF2
chr22	30051557	30051690	NF2
chr22	30054152	30054278	NF2
chr22	30057168	30057353	NF2
chr22	30060953	30061078	NF2
chr22	30064296	30064460	NF2
chr22	30067789	30067962	NF2
chr22	30069232	30069500	NF2
chr22	30070799	30070955	NF2
chr22	30074159	30074337	NF2
chr22	30077402	30077615	NF2
chr22	30078983	30079929	NF2
chr22	30090715	30094614	NF2
